# Supplementary material for: Experimental and Numerical Investigation of Mechanical Properties of Hyper Polylactic Acid (HPLA)
Source: Polymers (Basel). 2026 Mar 3;18(5):624. doi: 10.3390/polym18050624 (PMC12987187; doi:10.3390/polym18050624)
Supplement: Supplementary file 1 [file polymers-18-00624-s001.zip]

Archive with 1 entries (1 files):
- polymers-4143493-supplementary.pdf
